# Supplementary material for: Genomic Study of RNA Polymerase II and III SNAPc-Bound Promoters Reveals a Gene Transcribed by Both Enzymes and a Broad Use of Common Activators
Source: PLoS Genet. 2012 Nov 15;8(11):e1003028. doi: 10.1371/journal.pgen.1003028 (PMC3499247; doi:10.1371/journal.pgen.1003028)
Supplement: Table S1 — List of genomic loci occupied by at least two SNAPc subunits and either POLR2B and GTF2B, or POLR3D and BRF2 and all UCSC annotated snRNA gene (whether or not occupied by factors) together with the occupancy scores for POLR2B, GTF2B, POLR3D, BRF2, SNAPC5, SNAPC1, SNAPC4, SNAPC2, ZNF143, POU2F1, and GABPA. (XLS) [file pgen.1003028.s012.xls]

## Sheet: Sheet1
row	genomic coordinates	locus annotation	POLR2B		GTF2B		POLR3D		BRF2		SNAPC5		SNAPC1		SNAPC4		SNAPC2		ZNF143		POU2F1		GABPA
			score	% unique	score	% unique	score	% unique	score	% unique	score	% unique	score	% unique	score	% unique	score	% unique	score	% unique	score	% unique	score	% unique
1	chr9:35647749-35648014	RMRP (RNaseMRP_RNA|-)	14	100	9	100	426	100	203	100	113	100	173	100	91	100	41	100	1	100	60	100	6	100
2	chr6:52968376-52968708	RN7SK (7SK_RNA|+)	11	50	13	50	425	31.9	223	72.1	98	71.7	181	82.8	85	90	28	76.9	89	86	54	84	7	100
3	chr15:65919330-65919437	RNU6 (U6-1|-)	8	36	5	27.2	293	47.9	118	68.1	50	60	83	62	67	57.5	16	46.1	51	70.3	44	78	5	100
4	chr19:972520-972627	RNU6 (U6-2|+)	63	86.5	52	85.1	347	56	207	80.8	115	80	178	79.4	101	68.8	38	62.5	141	84.9	69	79.6	11	100
5	chr14:31741002-31741107	RNU6 (U6-7|+)	6	23.8	5	30	157	11.6	46	30	20	23.3	42	29.4	21	17.6	11	25	80	58	40	47.6	7	100
6	chr14:31742120-31742226	RNU6 (U6-8|-)	6	27.2	8	46.1	286	37.6	177	77.8	93	76.7	167	78.8	64	56.2	62	79.4	177	81	69	74.1	2	100
7	chr19:844484-844590	RNU6 (U6-9|+)	20	64.4	14	57.8	323	40.4	185	78.1	111	79.3	156	76.9	84	64.1	29	55	66	71.6	57	75.9	4	100
8	chr9:136019383-136019507	RNU6ATAC (U6 ATAC snRNA|-)	7	93.3	16	100	325	59.3	203	100	119	100	166	100	114	100	54	100	6	100	41	96.9	227	100
9	chr7:148315162-148315273	RNY1 (hY1_RNA|-)	2	100	3	100	300	56.3	86	100	25	100	73	100	42	100	17	100	51	100	23	100	3	100
10	chr7:148311780-148311880	RNY3 (hY3_RNA|+)	3	66.6	7	71.4	307	58.5	136	89.2	71	94	106	92.3	54	94.7	8	100	26	65.3	22	72.2	0	100
11	chr7:148291339-148291432	RNY4 (hY4_RNA|+)	1	100	2	100	224	58	59	97.9	20	100	35	100	25	100	4	100	21	90.4	6	80	6	100
12	chr7:148269512-148269596	RNY5 (hY5_RNA|+)	2	100	3	100	205	100	70	100	21	100	35	100	19	100	2	100	43	100	14	100	7	100
13	chr14:19881070-19881410	RPPH1 (RnaseP_RNA|-)	131	100	117	100	162	93.2	101	100	54	100	101	100	25	100	28	100	76	100	52	100	6	100
14	chr19:50673700-50673785	TRNAU1(chr19_8_tRNASeC(e)_TCA|-)	12	100	12	100	372	90.6	225	100	116	100	194	100	96	100	74	100	53	98	34	100	6	100
15	chr1:16713203-16713367	RNU1 (U1-1|-)	204	62.1	252	62.9	15	11.7	23	13.4	165	50.7	316	55.2	127	31.5	140	39.6	204	18.9	114	19.7	96	6.3
16	chr1:16865866-16866030	RNU1 (U1-2|-)	224	0	261	0	16	0	30	0	218	0	394	0	187	0	166	0	238	0	131	0	134	0
17	chr1:16939597-16939761	RNU1 (U1-3|+)	243	0	281	0	12	0	60	0	205	0	374	0	187	0	129	0	233	0	135	0	137	0
18	chr1:17095062-17095225	RNU1 (U1-4|+)	185	31.4	263	14	10	3.1	58	0.9	190	14.9	345	14.1	186	9	118	7.3	202	22.5	125	19.3	105	19
19	chr1:144680626-144680790	RNU1 (U1-5|-)	99	0	153	0	6	0	18	0	74	0	183	0	49	0	17	0	99	0	41	0	14	0
20	chr1:145977627-145977791	RNU1 (U1-6|-)	99	0	153	0	6	0	18	0	74	0	183	0	49	0	17	0	99	0	41	0	14	0
21	chr1:146301125-146301289	RNU1 (U1-7|-)	3	0	2	0	3	0	1	0	3	0	3	0	0	0	0	0	9	0	4	0	4	0
22	chr1:147490681-147490845	RNU1 (U1-8|-)	155	65.9	85	33.6	15	12.5	16	6.8	50	24	97	19	23	12	13	8.6	96	23.8	64	24.4	51	43.5
23	chr4:137136533-137136697	RNU1 (U1-9|-)	2	100	4	100	3	66.6	4	100	0	0	0	0	0	0	2	100	2	100	0	0	9	36.3
24	chr6:13322266-13322430	RNU1 (U1-10|+)	1	100	2	100	4	22.2	3	100	2	100	3	100	0	0	4	100	8	63.6	7	36.3	3	100
25	chr14:34085670-34085834	RNU1 (U1-11|+)	140	0	197	0	7	0	50	0	132	0	229	0	77	0	62	0	183	0	113	0	5	0
26	chr14:34095182-34095346	RNU1 (U1-12|-)	124	0	175	0	5	0	19	0	135	0	262	0	69	0	72	0	186	0	107	0	5	0
27	chrX:118441732-118441896	RNU1 (U1-13|+)	0	100	1	100	15	0	2	100	1	100	0	0	2	100	0	0	26	0	33	11.1	45	9.2
28	chr1:143022570-143022733	U1-like-1|-	56	0	45	0	0	0	5	0	26	0	61	0	1	0	4	0	41	1.7	21	0	23	0
29	chr1:143245395-143245557	U1-like-2|+	156	100	117	100	6	75	7	100	49	100	81	100	59	100	4	100	33	91.1	70	100	56	97
30	chr1:144094114-144094277	U1-like-3|+	180	100	106	100	0	0	6	100	24	100	42	100	22	100	8	100	113	60.4	52	49	56	55.2
31	chr1:145022790-145022927	U1-like-4|-	76	100	64	100	0	0	2	100	41	100	88	100	31	100	4	100	84	86	28	80	12	61.1
32	chr1:146460770-146460937	U1-like-5|+	205	53.1	110	64.2	3	0	7	83.3	39	56.8	74	41.8	26	30.7	0	0	39	0.9	31	9.4	32	2.8
33	chr1:146608088-146608254	U1-like-6|+	178	73.7	144	91	4	20	9	100	40	78.5	86	75.4	27	66.6	13	85.7	81	4.2	56	3.4	79	10.8
34	chr1:146871530-146871696	U1-like-7|-	167	24.3	105	1.6	0	0	6	14.2	38	1.9	63	1.9	15	10	11	10	72	2.7	50	1.2	72	1
35	chr1:147033562-147033726	U1-like-8|-	130	0	119	0	2	0	6	0	47	0	83	0	24	0	10	0	65	0	49	0	63	0
36	chr1:147872540-147872705	U1-like-9|+	48	0	37	0	0	0	3	0	17	0	43	0	1	0	2	0	39	14.5	14	5.5	19	8.5
37	chr17:54091513-54091656	U1-like-10|-	167	100	130	100	0	0	3	100	50	100	109	100	34	100	41	100	58	100	60	100	34	9.7
38	chr17:54111886-54112050	U1-like-11|-	79	100	60	100	0	0	3	100	9	100	22	100	2	100	2	100	13	100	8	100	4	100
39	chr10:103114594-103114782	RNU2 (U2-1|-)	3	100	2	100	27	11.7	2	100	3	100	1	100	5	100	2	100	45	4.4	44	5.5	60	4.1
40	chr11:62365669-62365857	RNU2 (U2-2|-)	209	92.3	244	100	27	47	29	95.8	141	68.1	281	74.4	116	65.8	41	89.4	14	13.3	64	50	5	100
41	chr17_random:2607644:2607832	RNU2 (U2|-)
42	chr17_random:492389-492577	RNU2 (U2|-)
43	chr17_random:514448-514636	RNU2 (U2|-)
44	chr17_random:519337-519525	RNU2 (U2|-)
45	chr17_random:525485-525673	RNU2 (U2|-)
46	chr17_random:2614941-2615129	RNU2 (U2|+)
47	chr17_random:492878-493066	RNU2 (U2|+)
48	chr17_random:494247-494435	RNU2 (U2|+)
49	chr17_random:510910-511098	RNU2 (U2|+)
50	chr17_random:512402-559012	RNU2 (U2|+)
51	chr17_random:527846-528034	RNU2 (U2|+)
52	chr17_random:556093-556281	RNU2 (U2|+)
53	chr17:38800802-38800976	U2-like|-	183	100	250	100	0	0	8	100	117	100	230	100	65	100	37	100	49	100	43	100	26	25
54	chr17:19031922-19032138	RNU3 ( U3-1|+)	228	7.9	266	16.3	8	0	50	30.3	169	8.6	335	12.9	116	5.3	87	6.1	3	0	40	0	12	0
55	chr17:18905949-18906166	RNU3 (U3-2|+)	158	5	129	0	2	0	18	0	101	0	176	0	74	0	55	0	2	0	30	0	13	0
56	chr17:18907957-18908174	RNU3 (U3-2b|-)	159	19.8	134	0	2	0	4	0	105	0	218	0	95	0	76	0	2	0	33	0	10	0
57	chr17:19033934-19034151	RNU3 (U3-3|-)	173	0.2	233	0	7	0	15	0	158	0	352	0	121	0	100	0	3	0	33	0	12	0
58	chr17:18956457-18956674	RNU3 (U3-4|-)	150	10.7	142	7.9	1	0	6	25	108	8	239	7.2	114	14.4	91	3.7	2	0	33	3.2	12	0
59	chr17:54064022-54064196	U3b2-like|-	166	100	151	100	0	0	2	100	65	100	152	100	28	100	17	100	3	100	31	100	3	100
60	chr12:119213946-119214089	RNU4 (U4-1|-)	137	100	128	100	5	100	6	100	63	100	130	100	37	100	69	100	77	98.6	58	100	41	28
61	chr12:119215280-119215423	RNU4 (U4-2|-)	135	100	178	100	5	66.6	12	100	73	100	197	100	71	100	28	100	42	97.5	19	93.7	4	100
62	chr2:122004925-122005055	RNU4ATAC (U4atac|+)	235	100	224	100	5	100	9	100	93	100	171	100	62	100	45	95.2	39	100	29	100	11	100
63	chr15:63375442-63375558	RNU5 (U5A|+)	219	100	188	100	3	100	7	100	53	100	99	100	77	100	17	100	50	50	42	67.6	31	21.6
64	chr1:44969327-44969427	RNU5 (U5Ds|-)	157	100	169	100	4	100	9	100	57	100	117	100	22	100	19	100	71	97.1	49	100	9	9
65	chr1:11890797-11890916	RNU5 (U5E|+)	249	100	223	100	0	0	6	100	105	100	173	100	59	100	48	100	68	97	46	100	2	100
66	chr1:44960044-44960160	RNU5 (U5F|-)	91	100	76	100	1	100	2	100	21	100	44	100	5	100	8	100	22	100	13	100	7	44.4
67	chr1:208614123-208614235	U5A-like|-	143	100	129	100	1	100	4	100	53	100	140	100	54	100	17	100	34	100	28	100	5	100
68	chr15:63384067-63384184	U5B-like-|+	96	100	127	100	0	0	2	100	22	100	67	100	25	100	13	100	48	100	20	87.5	10	100
69	chr1:11892450-11892569	U5E-like-1|-	175	100	208	100	1	100	1	100	70	100	150	100	48	100	32	100	43	100	21	100	38	13
70	chr1:45058158-45058254	U5E-like-2|-	192	100	196	100	4	100	12	100	97	100	165	100	68	100	135	95.1	32	100	17	100	5	100
71	chr12:6923238-6923302	RNU7-1 (U7|+)	192	100	105	100	0	0	1	100	27	100	71	100	19	100	4	100	1	100	21	100	5	100
72	chr17:8017495-8017631	SNORD118 (U8|-)	173	100	150	100	5	100	4	100	69	100	122	100	17	100	48	100	26	100	19	100	14	100
73	chr1:28847698-28847833	RNU11 (U11|+)	239	100	217	100	1	100	9	100	79	100	153	100	39	100	24	100	33	96.8	33	100	42	100
74	chr22:41341193-41341343	RNU12 (U12|+)	212	100	200	100	1	100	4	100	70	100	117	100	34	100	30	100	62	100	24	100	109	100
75	chr8:33490534-33490638	SNORD13 (U13|+)	124	100	189	100	12	83.3	18	100	93	100	152	100	28	100	4	100	1	100	34	100	70	100
76	chr1:17104225-17104382	UNKNOWN-1|+	71	100	91	100	1	100	6	100	83	100	160	100	102	100	74	100	164	93.2	61	100	103	92.9
77	chr2:121549322-121549479	UNKNOWN-2|-	111	100	79	100	1	100	2	100	19	100	55	100	17	100	8	100	5	100	2	100	0	100
78	chr3:113842678-113842835	UNKNOWN-3|-	93	100	63	100	1	100	1	100	19	100	35	100	2	100	4	100	11	100	8	100	5	100
79	chr7:2880255-2880412	UNKNOWN-4|+	131	100	94	100	1	100	7	100	33	100	91	100	25	100	17	100	15	100	42	100	2	100
80	chr17:38748772-38748929	UNKNOWN-5|+	207	100	271	100	3	100	9	100	156	100	291	100	82	100	142	98.4	7	100	69	100	4	100
81	chr17:38794098-38794255	UNKNOWN-6|-	183	100	182	100	3	100	15	100	128	100	227	100	139	100	80	100	37	100	37	100	1	100
82	chrX:16699789-16700164	UNKNOWN-7|- (AluJb_SINE_Alu|-)	22	100	7	100	3	100	3	100	7	100	6	100	2	100	2	100	20	70	19	87.5	5	33.3
Table S1. The genomic loci occupied by at least two SNAPc subunits and either POLR2B or POLR3D (see Methods) and all UCSC annotated snRNA genes (whether or not occupied ny factors) are listed. The pol III genes are listed first, in alphabetical order, followed by the pol II-occupied loci listed in the order U1, U1-like, U2, U2-like etc. When several sequences have identical annotations (for examp…

## Sheet: Sheet2
38/64
59/64
50/64
