# Supplementary material for: Genomic Study of RNA Polymerase II and III SNAPc-Bound Promoters Reveals a Gene Transcribed by Both Enzymes and a Broad Use of Common Activators
Source: PLoS Genet. 2012 Nov 15;8(11):e1003028. doi: 10.1371/journal.pgen.1003028 (PMC3499247; doi:10.1371/journal.pgen.1003028)
Supplement: Table S2 — Summary of the occupancy scores for ZNF143, POU2F1, and GABPA for the same genomic loci as in Table S1. (XLS) [file pgen.1003028.s013.xls]

## Sheet: Sheet1
row	genomic coordinates	locus annotation	ZNF143		POU2F1		GABPA
			score	% unique	score	% unique	score	% unique
1	chr9:35647749-35648014	RMRP (RNaseMRP_RNA|-)			60	100
2	chr6:52968376-52968708	RN7SK (7SK_RNA|+)	89	86	54	84
3	chr15:65919330-65919437	RNU6 (U6-1|-)	51	70.3	44	78
4	chr19:972520-972627	RNU6 (U6-2|+)	141	84.9	69	79.6
5	chr14:31741002-31741107	RNU6 (U6-7|+)	80	58	40	47.6
6	chr14:31742120-31742226	RNU6 (U6-8|-)	177	81	69	74.1
7	chr19:844484-844590	RNU6 (U6-9|+)	66	71.6	57	75.9
8	chr9:136019383-136019507	RNU6ATAC (U6 ATAC snRNA|-)			41	96.9	227	100
9	chr7:148315162-148315273	RNY1 (hY1_RNA|-)	51	100	23	100
10	chr7:148311780-148311880	RNY3 (hY3_RNA|+)	26	65.3	22	72.2
11	chr7:148291339-148291432	RNY4 (hY4_RNA|+)	21	90.4
12	chr7:148269512-148269596	RNY5 (hY5_RNA|+)	43	100	14	100
13	chr14:19881070-19881410	RPPH1 (RnaseP_RNA|-)	76	100	52	100
14	chr19:50673700-50673785	TRNAU1(chr19_8_tRNASeC(e)_TCA|-)	53	98	34	100
15	chr1:16713203-16713367	RNU1 (U1-1|-)	204	18.9	114	19.7	96	6.3
16	chr1:16865866-16866030	RNU1 (U1-2|-)	238	0	131	0	134	0
17	chr1:16939597-16939761	RNU1 (U1-3|+)	233	0	135	0	137	0
18	chr1:17095062-17095225	RNU1 (U1-4|+)	202	22.5	125	19.3	105	19
19	chr1:144680626-144680790	RNU1 (U1-5|-)	99	0	41	0	14	0
20	chr1:145977627-145977791	RNU1 (U1-6|-)	99	0	41	0	14	0
21	chr1:146301125-146301289	RNU1 (U1-7|-)
22	chr1:147490681-147490845	RNU1 (U1-8|-)	96	23.8	64	24.4	51	43.5
23	chr4:137136533-137136697	RNU1 (U1-9|-)
24	chr6:13322266-13322430	RNU1 (U1-10|+)
25	chr14:34085670-34085834	RNU1 (U1-11|+)	183	0	113	0
26	chr14:34095182-34095346	RNU1 (U1-12|-)	186	0	107	0
27	chrX:118441732-118441896	RNU1 (U1-13|+)
28	chr1:143022570-143022733	U1-like-1|-	41	1.7	21	0	23	0
29	chr1:143245395-143245557	U1-like-2|+	33	91.1	70	100	56	97
30	chr1:144094114-144094277	U1-like-3|+	113	60.4	52	49	56	55.2
31	chr1:145022790-145022927	U1-like-4|-	84	86	28	80
32	chr1:146460770-146460937	U1-like-5|+	39	0.9	31	9.4	32	2.8
33	chr1:146608088-146608254	U1-like-6|+	81	4.2	56	3.4	79	10.8
34	chr1:146871530-146871696	U1-like-7|-	72	2.7	50	1.2	72	1
35	chr1:147033562-147033726	U1-like-8|-	65	0	49	0	63	0
36	chr1:147872540-147872705	U1-like-9|+	39	14.5	14	5.5	19	8.5
37	chr17:54091513-54091656	U1-like-10|-	58	100	60	100	34	9.7
38	chr17:54111886-54112050	U1-like-11|-
39	chr10:103114594-103114782	RNU2 (U2-1|-)
40	chr11:62365669-62365857	RNU2 (U2-2|-)			64	50
41	chr17_random:2607644:2607832	RNU2 (U2|-)
42	chr17_random:492389-492577	RNU2 (U2|-)
43	chr17_random:514448-514636	RNU2 (U2|-)
44	chr17_random:519337-519525	RNU2 (U2|-)
45	chr17_random:525485-525673	RNU2 (U2|-)
46	chr17_random:2614941-2615129	RNU2 (U2|+)
47	chr17_random:492878-493066	RNU2 (U2|+)
48	chr17_random:494247-494435	RNU2 (U2|+)
49	chr17_random:510910-511098	RNU2 (U2|+)
50	chr17_random:512402-559012	RNU2 (U2|+)
51	chr17_random:527846-528034	RNU2 (U2|+)
52	chr17_random:556093-556281	RNU2 (U2|+)
53	chr17:38800802-38800976	U2-like|-	49	100	43	100	26	25
54	chr17:19031922-19032138	RNU3 ( U3-1|+)			40	0	12	0
55	chr17:18905949-18906166	RNU3 (U3-2|+)			30	0	13	0
56	chr17:18907957-18908174	RNU3 (U3-2b|-)			33	0	10	0
57	chr17:19033934-19034151	RNU3 (U3-3|-)			33	0	12	0
58	chr17:18956457-18956674	RNU3 (U3-4|-)			33	3.2	12	0
59	chr17:54064022-54064196	U3b2-like|-			31	100
60	chr12:119213946-119214089	RNU4 (U4-1|-)	77	98.6	58	100	41	28
61	chr12:119215280-119215423	RNU4 (U4-2|-)	42	97.5	19	93.7
62	chr2:122004925-122005055	RNU4ATAC (U4atac|+)	39	100	29	100	11	100
63	chr15:63375442-63375558	RNU5 (U5A|+)	50	50	42	67.6
64	chr1:44969327-44969427	RNU5 (U5Ds|-)	71	97.1	49	100
65	chr1:11890797-11890916	RNU5 (U5E|+)	68	97	46	100
66	chr1:44960044-44960160	RNU5 (U5F|-)	22	100	13	100
67	chr1:208614123-208614235	U5A-like|-	34	100	28	100
68	chr15:63384067-63384184	U5B-like-|+	48	100	20	87.5
69	chr1:11892450-11892569	U5E-like-1|-	43	100	21	100
70	chr1:45058158-45058254	U5E-like-2|-	32	100	17	100
71	chr12:6923238-6923302	RNU7-1 (U7|+)			21	100
72	chr17:8017495-8017631	SNORD118 (U8|-)	26	100	19	100	14	100
73	chr1:28847698-28847833	RNU11 (U11|+)	33	96.8	33	100	42	100
74	chr22:41341193-41341343	RNU12 (U12|+)	62	100	24	100	109	100
75	chr8:33490534-33490638	SNORD13 (U13|+)			34	100	70	100
76	chr1:17104225-17104382	UNKNOWN-1|+	164	93.2	61	100	103	92.9
77	chr2:121549322-121549479	UNKNOWN-2|-
78	chr3:113842678-113842835	UNKNOWN-3|-
79	chr7:2880255-2880412	UNKNOWN-4|+	15	100	42	100
80	chr17:38748772-38748929	UNKNOWN-5|+			69	100
81	chr17:38794098-38794255	UNKNOWN-6|-	37	100	37	100
82	chrX:16699789-16700164	UNKNOWN-7|- (AluJb_SINE_Alu|-)	20	70	19	87.5	5	33.3
Table S2. Scores for enhancer-binding proteins. Only the scores corresponding to convincing peaks are indicated. The order of the genomic loci and the color coding in the first column are as in Table S1. The yellow boxes in the last six columns indicate the peaks taken into account to calculate the percentages indicated in the text. The orange boxes indicate peaks at loci that may not be truly oc…
